# Supplementary material for: Postbiotic-Based Extracts from Native Probiotic Strains: A Promising Strategy for Food Preservation and Antimicrobial Defense
Source: Antibiotics (Basel). 2025 Mar 18;14(3):318. doi: 10.3390/antibiotics14030318 (PMC11939163; doi:10.3390/antibiotics14030318)
Supplement: Supplementary file 1 [file antibiotics-14-00318-s001.zip]

Archive with 1 entries (1 files):
- antibiotics-3525895-supplementary.pdf
